# Supplementary material for: Against all odds: a tale of marine range expansion with maintenance of extremely high genetic diversity
Source: Sci Rep. 2020 Jul 29;10:12707. doi: 10.1038/s41598-020-69374-4 (PMC7391780; doi:10.1038/s41598-020-69374-4)
Supplement: Supplementary file 1 — Supplementary Table 1. [file 41598_2020_69374_MOESM1_ESM.xlsx]

## Sheet: Sheet1
Against all odds: a tale of marine range expansion with maintenance of extremely high genetic diversity
Joana I. Robalo1, Sara M. Francisco1, Catarina V. Henriques1,2, Cristina S. Lima1, Ana Pereira1, Benedikt P. Brunner3, Mamadou Dia4, Leonel Gordo2 & Rita Castilho3,5
1 MARE – Marine and Environmental Sciences Centre, ISPA Instituto Universitário, Rua Jardim do Tabaco 34, 1149-041 Lisboa, Portugal.
2 MARE – Marine and Environmental Sciences Centre, Faculdade de Ciências da Universidade de Lisboa, Lisboa, Portugal.
3 University of the Algarve, Campus de Gambelas, Faro, Portugal.
4 Institut Mauritanien de Recherches Océanographiques et des Pêches, Nouadhibou 22, Mauritania.
5 Centre of Marine Sciences (CCMAR), Campus de Gambelas, Faro, Portugal.
Table 1. Distribution of haplotypes among locations. Shared haplotypes in dark grey.

## Sheet: Locations-haps
Control region
Loc/Hap	1	2	3	4	5	6	7	8	9	10	11	12	13	14	15	16	17	18	19	20	21	22	23	24	25	26	27	28	29	30	31	32	33	34	35	36	37	38	39	40	41	42	43	44	45	46	47	48	49
ALG	1	1	1	1	1	1	1	1	1	1	1
CAD												1	1	1	1	1	1	1	1	1	1	1	1	1	1	1	1
MAU																					1							1	1	1	1	1	1	1	1	1	1	1	1
SES								1																		1														1	1	1	1	1	1	1	1	1	1
TAG													1								2
Total	1	1	1	1	1	1	1	2	1	1	1	1	2	1	1	1	1	1	1	1	4	1	1	1	1	2	1	1	1	1	1	1	1	1	1	1	1	1	1	1	1	1	1	1	1	1	1	1	1
S7
Loc/HAP	1	2	3	4	5	6	7	8	9	10	11	12	13	14	15	16	17	18	19	20	21	22	23	24	25	26	27	28	29	30	31	32	33	34	35	36	37	38	39	40	41	42	43	44	45	46	47	48	49
ALG	1	1	1	1	1	1	1	1	1	1	1
CAD												2
LIS													1	1	1	1	1
MAU																1		1	2	1	2	1	1	1	1	1	1	1	1	1	1	1	1	1	1	1
SES						4							2								2		5							3		1				2	2	3	1	1	2	1	1	2	6	1	1	1	1
Total	1	1	1	1	1	5	1	1	1	1	1	2	3	1	1	2	1	1	2	1	4	1	6	1	1	1	1	1	1	4	1	2	1	1	1	3	2	3	1	1	2	1	1	2	6	1	1	1	1
[truncated: 63 more columns]
